# Supplementary material for: Green Social Prescribing in Practice: A Case Study of Walsall, UK
Source: Int J Environ Res Public Health. 2023 Sep 4;20(17):6708. doi: 10.3390/ijerph20176708 (PMC10487442; doi:10.3390/ijerph20176708)
Supplement: Supplementary file 1 [file ijerph-20-06708-s001.zip]

Archive with 1 entries (1 files):
- ijerph-2463052-supplementary.pdf
